# Supplementary material for: Exploring the Individual Bacterial Microbiota of Questing Ixodes ricinus Nymphs
Source: Microorganisms. 2021 Jul 17;9(7):1526. doi: 10.3390/microorganisms9071526 (PMC8303981; doi:10.3390/microorganisms9071526)
Supplement: Supplementary file 1 [file microorganisms-09-01526-s001.zip]

Archive with 1 entries (1 files):
- microorganisms-1262277-supplementary.pdf
